# Supplementary material for: Insights into the Antibacterial Activity of Prolactin-Inducible Protein against the Standard and Environmental MDR Bacterial Strains
Source: Microorganisms. 2022 Mar 9;10(3):597. doi: 10.3390/microorganisms10030597 (PMC8950685; doi:10.3390/microorganisms10030597)
Supplement: Supplementary file 1 [file microorganisms-10-00597-s001.zip]

Archive with 1 entries (1 files):
- microorganisms-1634335-supplementary.pdf
